# Supplementary material for: Role of Nutritional Habits during Pregnancy in the Developing of Gestational Diabetes: A Single-Center Observational Clinical Study
Source: Medicina (Kaunas). 2024 Feb 13;60(2):317. doi: 10.3390/medicina60020317 (PMC10890587; doi:10.3390/medicina60020317)
Supplement: Supplementary file 1 [file medicina-60-00317-s001.zip]

Archive with 1 entries (1 files):
- medicina-2827901-supplementary.pdf
